# Supplementary material for: Increased Osteocyte Lacunae Density in the Hypermineralized Bone Matrix of Children with Osteogenesis Imperfecta Type I
Source: Int J Mol Sci. 2021 Apr 26;22(9):4508. doi: 10.3390/ijms22094508 (PMC8123504; doi:10.3390/ijms22094508)
Supplement: Supplementary file 1 [file ijms-22-04508-s001.zip]

Archive with 1 entries (1 files):
- ijms-1153697-supplementary.pdf
